# Supplementary material for: Improving the Combustion Efficiency of Aluminum-Based Composite, Al@IL/FG, Through Surface Activation Reaction
Source: Nanomaterials (Basel). 2026 Jun 16;16(12):757. doi: 10.3390/nano16120757 (PMC13305099; doi:10.3390/nano16120757)
Supplement: Supplementary file 1 [file nanomaterials-16-00757-s001.zip]

Archive with 1 entries (1 files):
- nanomaterials-4327102-supplementary.pdf
